# Supplementary material for: Subcellular Dynamics of a Conserved Bacterial Polar Scaffold Protein
Source: Genes (Basel). 2022 Jan 30;13(2):278. doi: 10.3390/genes13020278 (PMC8872289; doi:10.3390/genes13020278)
Supplement: Supplementary file 1 [file genes-13-00278-s001.zip]

Archive with 1 entries (1 files):
- genes-1541061-supplementary.pdf
